# Supplementary material for: Post-Translational Modifications of Histones Are Versatile Regulators of Fungal Development and Secondary Metabolism
Source: Toxins (Basel). 2022 Apr 29;14(5):317. doi: 10.3390/toxins14050317 (PMC9145779; doi:10.3390/toxins14050317)
Supplement: Supplementary file 1 [file toxins-14-00317-s001.zip]

Archive with 1 entries (1 files):
- toxins-1681294-supplementary.pdf
